# Supplementary material for: Competence in Sports Pharmacy among Pharmacy Students in Norway
Source: Pharmacy (Basel). 2023 Dec 23;12(1):3. doi: 10.3390/pharmacy12010003 (PMC10801607; doi:10.3390/pharmacy12010003)
Supplement: Supplementary file 1 [file pharmacy-12-00003-s001.zip]

Archive with 1 entries (1 files):
- pharmacy-2673264-supplementary.pdf
